# Supplementary material for: Normo- or Hypo-Fractionated Photon or Proton Radiotherapy in the Management of Locally Advanced Unresectable Pancreatic Cancer: A Systematic Review
Source: Cancers (Basel). 2023 Jul 25;15(15):3771. doi: 10.3390/cancers15153771 (PMC10416887; doi:10.3390/cancers15153771)
Supplement: Supplementary file 1 [file cancers-15-03771-s001.zip]

Archive with 1 entries (1 files):
- cancers-2468971-supplementary.pdf
